# Supplementary material for: Purifying selection of long dsRNA is the first line of defense against false activation of innate immunity
Source: Genome Biol. 2020 Feb 7;21:26. doi: 10.1186/s13059-020-1937-3 (PMC7006430; doi:10.1186/s13059-020-1937-3)
Supplement: Supplementary file 1 — Additional file 1: Supplementary tables. [file 13059_2020_1937_MOESM1_ESM.xlsx]

## Sheet: S1
Table S1 - Organisms considered
Clade	Organism	Genome Assembly	pre-mRNA genes	Avg pre-mRNA length	mRNA genes	Avg mRNA length	Remarks
Mammal	Panda	ailMel1	17640	37073.7	17640	1600.84
Vertebrate	Lizard	anoCar2	17251	36602.7	17251	2602.85
Insect	A. gambiae	anoGam1	13444	4892.94	13444	1281.25
Insect	A. mellifera	apiMel2	11402	5879.83	11402	913.201
Primate	marmoset	calJac3	15872	54461.6	15872	2118.71
Mammal	dog	canFam3	17263	47027.5	17263	2570.1
Mammal	Guinea pig	cavPor3	17872	34120.6	17872	1597.01
Mammal	Sloth	choHof1	4110	4462.11	4110	838.78
Deuterostome	C. intestinalis	ci2	12751	4868.79	12751	1323.67
Vertebrate	Zebrafish	danRer7	24108	28195.3	24108	2274.82
Mammal	Armadillo	dasNov3	20544	37064.9	20544	2236.25
Mammal	Kangaroo rat	dipOrd1	9012	12695.4	9012	1251.57
Insect	D. melanogaster	dm3	8839	6592.48	8839	2155.55
Mammal	Horse	equCab2	18315	35167.5	18315	1623.53
Mammal	Hedgehog	eriEur1	5009	6808.34	5009	912.134
Mammal	Cat	felCat5	17938	38171.7	17938	2170.47
Vertebrate	Fugu	fr3	15476	7121.94	15476	1581.24
Vertebrate	Atlantic cod	gadMor1	7021	2342.77	7021	834.246
Vertebrate	Chicken	galGal4	14504	29784.7	14504	2599.78
Vertebrate	Stickleback	gasAcu1	19939	9295.09	19939	1726.82
Primate	gorilla	gorGor3	17925	48190	17925	2265.56
Primate	human	hg19	16473	67242	16473	3656
Vertebrate	Coelacanth	latCha1	46	2880.15	46	813.087	Removed from calculation - small number of genes
Mammal	Elephant	loxAfr3	18634	38508.1	18634	1505.08
Vertebrate	Turkey	melGal1	12452	23666.1	12452	1726.42
Primate	Mouse lemur	micMur1	10051	21720.1	10051	1250.65
Mammal	Mouse	mm10	19812	45237.7	19812	2783.32
Mammal	Opossum	monDom5	18910	59676.3	18910	2656.95
Mammal	Ferret	musFur1	18442	44999.7	18442	2674.47
Mammal	Microbat	myoLuc2	18939	26024.4	18939	1567.82
Mammal	Pika	ochPri2	9235	16583.1	9235	1247.27
Vertebrate	Nile tilapia	oreNil2	14800	23945.9	28730	1332.26	Removed from calculation - inconsistencies in genes' names between mRNA and preRNA
Mammal	Platypus	ornAna1	20105	22007.6	20105	1635.06
Mammal	Rabbit	oryCun2	117	10956.1	117	2274.82	Removed from calculation - small number of genes
Vertebrate	Medaka	oryLat2	18568	13170.8	18568	1623.63
Primate	Bushbaby	otoGar3	18877	37507.9	18877	1710.47
Mammal	Sheep	oviAri3	176	43316.1	176	3068.34	Removed from calculation - small number of genes
Primate	chimp	panTro4	17222	55958.2	17222	2585.63
Vertebrate	Lamprey	petMar2	10023	12692.8	10023	1230.56
Primate	orangutan	ponAbe2	18632	51814.3	18632	2481.25
Mammal	Rock hyrax	proCap1	8620	11674.9	8620	1217.07
Mammal	Megabat	pteVam1	12962	19654.4	12962	1447.65
Mammal	Rat	rn5	20720	35102.4	20720	2001.67
Other	S. cerevisiae	sacCer3	6007	1470.45	6007	1456.64
Mammal	Tasmanian devil	sarHar1	17259	36286	17259	2007.66
Mammal	Shrew	sorAra1	5269	9743.22	5269	946.241
Mammal	Squirrel	speTri2	17017	36686.7	17017	1845.31
Mammal	Pig	susScr3	19704	32107.6	19704	2037.66
Vertebrate	Zebra finch	taeGut1	15998	23289.2	15998	1450.13
Primate	tarsier	tarSyr1	4744	7647.73	4744	936.228
Vertebrate	Tetraodon	tetNig2	18302	6004.47	18302	1521.61	No RepeatMasker annotation
Mammal	Tree shrew	tupBel1	8065	15896.4	8065	1022.66
Vertebrate	X.tropicalis	xenTro3	16794	22633.6	16794	1927.33

## Sheet: S2
Table S2: per-organism statistics of all IDSs and TDSs
			mRNA				pre-mRNA
genome	Clade	Organism	dsRNA structures	control structures	dsRNA bps	control bps	dsRNA pre-mRNA structures	control pre-mRNA structures	dsRNA pre-mRNA bps	control pre-mRNA bps
ci2	Deuterostome	C. intestinalis	0	2180	0	35330	26230	46062	1647788	4862277
anoGam1	Insect	A. gambiae	2	137	271	11231	4947	13340	656657	1724570
apiMel2	Insect	A. mellifera	0	508	0	26945	1057	38846	97542	1850421
dm3	Insect	D. melanogaster	3	547	716	18263	4270	6594	609049	1070765
ailMel1	Mammal	Panda	0	337	0	21535	1070468	1176576	24724602	27392982
canFam3	Mammal	dog	461	1465	45143	104786	3699305	4060478	49077374	54102344
cavPor3	Mammal	Guinea pig	4	56	473	6606	494305	562304	19161279	23773839
choHof1	Mammal	Sloth	0	37	0	2616	96	547	16359	111735
dasNov3	Mammal	Armadillo	60	1927	11275	122071	943106	1205107	48251437	62478504
dipOrd1	Mammal	Kangaroo rat	0	233	0	12754	205265	221713	6684170	8444491
equCab2	Mammal	Horse	0	253	0	18165	516557	583354	22521110	27898282
eriEur1	Mammal	Hedgehog	0	33	0	2579	20492	24868	1072754	1445627
felCat5	Mammal	Cat	79	957	8515	49360	3058459	3404891	42466202	46495370
loxAfr3	Mammal	Elephant	1	179	191	14946	3400628	3476996	94128828	100987417
mm10	Mammal	Mouse	114	932	15442	57340	1141808	1318196	47280022	55565679
monDom5	Mammal	Opossum	231	1621	31236	72581	2785606	3098596	84449733	103891163
musFur1	Mammal	Ferret	638	1234	67490	107468	3829623	4214829	43032183	47136662
myoLuc2	Mammal	Microbat	0	220	0	18722	644999	744252	26989399	31055706
ochPri2	Mammal	Pika	1	71	136	5507	123165	137730	4849460	5583098
ornAna1	Mammal	Platypus	601	809	74551	67102	7218195	6933592	65923492	69819958
proCap1	Mammal	Rock hyrax	0	132	0	12104	15930	16751	1230341	1617493
pteVam1	Mammal	Megabat	0	180	0	13052	4708	8431	702300	1851378
rn5	Mammal	Rat	7	820	818	26870	629559	770378	33101540	51511077
sarHar1	Mammal	Tasmanian devil	13	5766	1940	64699	282834	357606	16909374	21062142
sorAra1	Mammal	Shrew	0	30	0	3569	75339	80753	2311025	2534773
speTri2	Mammal	Squirrel	23	196	2923	14162	698079	774923	21382963	24728421
susScr3	Mammal	Pig	199	633	26853	59656	5373396	5718960	66739135	74526605
tupBel1	Mammal	Tree shrew	0	228	0	17698	262341	280594	7021462	7945423
sacCer3	Other	S. cerevisiae	0	21	0	1481	0	26	0	2228
calJac3	Primate	marmoset	19	730	3152	35327	11627792	12122144	107381420	118066132
gorGor3	Primate	gorilla	9	703	1773	234180	312691	283094	36767661	45442372
hg19	Primate	human	347	2162	103418	623560	978850	808269	71193350	78079407
micMur1	Primate	Mouse lemur	0	123	0	11760	177749	197945	6566856	7981365
otoGar3	Primate	Bushbaby	2	305	211	18702	4125257	4358787	56543267	59595224
panTro4	Primate	chimp	24	711	6865	235860	686460	577746	55086410	64210817
ponAbe2	Primate	orangutan	138	865	44421	311755	596919	517140	52196363	74116524
tarSyr1	Primate	tarsier	0	83	0	6732	23984	26096	1453415	1694112
anoCar2	Vertebrate	Lizard	993	2138	129516	128399	1021584	1075499	55672429	60736498
danRer7	Vertebrate	Zebrafish	2444	9705	195226	261318	709883	1102862	43224326	59710904
fr3	Vertebrate	Fugu	2	95	191	8195	1011	8509	200716	962058
gadMor1	Vertebrate	Atlantic cod	1	56	103	2024	326	538	53738	64527
galGal4	Vertebrate	Chicken	21	1562	2713	48605	77606	103386	4845872	8481327
gasAcu1	Vertebrate	Stickleback	3	298	394	15600	5094	25753	729272	3058710
melGal1	Vertebrate	Turkey	3	19	312	2225	21445	24176	1682951	2341494
oryLat2	Vertebrate	Medaka	3	162	266	6514	26541	53451	3389393	4717766
petMar2	Vertebrate	Lamprey	1	875	239	26461	67189	92156	6147195	5796868
taeGut1	Vertebrate	Zebra finch	4	94	473	7531	39446	90759	2375110	25972885
tetNig2	Vertebrate	Tetraodon	0	54	0	7853	90990	162026	246059	2468684
xenTro3	Vertebrate	X.tropicalis	74	464	8312	24946	357960	424806	20765423	28538258
sums:			6525	42946	785558	3006745	57479544	61332435	1259558806	1513506362

## Sheet: S3
Table S3: per-organism statistics of almost-perfect IDSs and TDSs (identity >96%)
			mRNA				pre-mRNA
genome	Clade	Organism	dsRNA structures	control structures	dsRNA bps	control bps	dsRNA premRNA structures	control pre-mRNA structures	dsRNA pre-mRNA bps	control pre-mRNA bps
ci2	Deuterostome	C. intestinalis	0	177	0	8638	593	5654	98296	2367163
anoGam1	Insect	A. gambiae	0	22	0	3894	454	2076	117367	813239
apiMel2	Insect	A. mellifera	0	128	0	9305	100	5677	12401	548313
dm3	Insect	D. melanogaster	0	74	0	5902	651	1705	253586	617063
ailMel1	Mammal	Panda	0	22	0	3739	31278	36197	3034356	3870222
canFam3	Mammal	dog	13	86	1619	9105	97141	106629	6049127	7368207
cavPor3	Mammal	Guinea pig	1	20	115	3827	15460	17714	1246429	1855705
choHof1	Mammal	Sloth	0	5	0	368	10	201	2318	45858
dasNov3	Mammal	Armadillo	1	233	89	26937	7999	14078	1230979	2536959
dipOrd1	Mammal	Kangaroo rat	0	1	0	92	3138	6860	244140	1758372
equCab2	Mammal	Horse	0	12	0	1266	3748	4610	571905	828597
eriEur1	Mammal	Hedgehog	0	5	0	306	350	676	29220	156150
felCat5	Mammal	Cat	2	58	289	9638	64736	71623	3623155	4183305
loxAfr3	Mammal	Elephant	1	11	191	659	14006	15616	1279054	1695680
mm10	Mammal	Mouse	4	68	376	8500	36065	51282	6222609	8403218
monDom5	Mammal	Opossum	12	157	1620	15947	23154	35863	3581941	8586222
musFur1	Mammal	Ferret	21	28	2567	3642	63955	71371	3594352	4227262
myoLuc2	Mammal	Microbat	0	18	0	2996	14819	17339	1750043	2475325
ochPri2	Mammal	Pika	0	11	0	707	1415	1976	140384	481462
ornAna1	Mammal	Platypus	26	70	4645	17287	58438	63271	3602912	9900785
proCap1	Mammal	Rock hyrax	0	2	0	530	76	473	19329	306700
pteVam1	Mammal	Megabat	0	7	0	1116	233	1027	47546	736119
rn5	Mammal	Rat	0	115	0	10563	60109	81811	5630687	19072584
sarHar1	Mammal	Tasmanian devil	3	89	299	11132	6295	12544	824807	2136053
sorAra1	Mammal	Shrew	0	2	0	217	486	698	43057	144550
speTri2	Mammal	Squirrel	1	5	92	684	8009	11372	682142	1599051
susScr3	Mammal	Pig	5	75	577	12064	24072	29149	5975637	10226403
tupBel1	Mammal	Tree shrew	0	61	0	10979	1248	2365	110797	566471
sacCer3	Other	S. cerevisiae	0	1	0	82	0	1	0	82
calJac3	Primate	marmoset	3	39	323	7514	49965	61450	3299904	6687518
gorGor3	Primate	gorilla	4	58	489	23386	3392	11357	5252422	8422783
hg19	Primate	human	2	147	280	54696	2810	4895	1259110	2289729
micMur1	Primate	Mouse lemur	0	19	0	1693	2336	3949	290767	1327787
otoGar3	Primate	Bushbaby	0	7	0	560	31912	38193	2199277	2853035
panTro4	Primate	chimp	0	26	0	12130	1916	6570	985058	5094188
ponAbe2	Primate	orangutan	0	64	0	23240	2195	11674	895181	18273754
tarSyr1	Primate	tarsier	0	3	0	415	136	617	13857	138054
anoCar2	Vertebrate	Lizard	70	421	9229	31399	42787	60500	4616123	9004192
danRer7	Vertebrate	Zebrafish	58	538	7105	38124	18384	59210	3491588	12497844
fr3	Vertebrate	Fugu	2	18	191	2892	196	1575	46349	537802
gadMor1	Vertebrate	Atlantic cod	0	3	0	262	20	36	2325	7911
galGal4	Vertebrate	Chicken	6	95	818	13298	1816	7470	325911	3257880
gasAcu1	Vertebrate	Stickleback	3	94	394	8621	1071	5260	224703	1724709
melGal1	Vertebrate	Turkey	3	6	312	699	1080	2607	217150	660972
oryLat2	Vertebrate	Medaka	0	34	0	2742	2707	6569	559983	1494880
petMar2	Vertebrate	Lamprey	0	168	0	7253	5869	7181	1121497	1265156
taeGut1	Vertebrate	Zebra finch	0	30	0	3730	3575	17508	506910	16971233
tetNig2	Vertebrate	Tetraodon	0	16	0	4023	464	4849	54626	1870905
xenTro3	Vertebrate	X.tropicalis	5	87	625	8954	68653	87806	5270951	12882923
sums:			246	3436	32245	425753	779322	1069134	80652268	204770375

## Sheet: S4
Table S4: per-organism statistics of long IDSs and TDSs (length>300bp)
			mRNA				pre-mRNA
genome	Clade	Organism	dsRNA structures	control structures	dsRNA bps	control bps	dsRNA premRNA structures	control pre-mRNA structures	dsRNA pre-mRNA bps	control pre-mRNA bps
ci2	Deuterostome	C. intestinalis	0	171	0	8328	585	5963	190874	3180315
anoGam1	Insect	A. gambiae	0	7	0	3617	392	2913	227152	1315453
apiMel2	Insect	A. mellifera	0	12	0	3838	39	1776	31388	605893
dm3	Insect	D. melanogaster	0	43	0	5396	507	1048	375023	742694
ailMel1	Mammal	Panda	0	14	0	5482	3457	5106	1776661	2690773
canFam3	Mammal	dog	0	7	0	3960	16740	23988	6657558	9269866
cavPor3	Mammal	Guinea pig	0	4	0	2630	13505	20459	7030175	10366099
choHof1	Mammal	Sloth	0	0	0	0	5	44	2984	33913
dasNov3	Mammal	Armadillo	4	171	2065	48350	98816	126338	22877676	31524692
dipOrd1	Mammal	Kangaroo rat	0	12	0	5030	2866	7155	319008	1979030
equCab2	Mammal	Horse	0	15	0	7446	10110	19161	5403356	9381107
eriEur1	Mammal	Hedgehog	0	0	0	0	31	261	17752	196610
felCat5	Mammal	Cat	0	51	0	10886	14510	20829	5652174	7462001
loxAfr3	Mammal	Elephant	0	2	0	2155	164436	191819	48877470	54838140
mm10	Mammal	Mouse	1	13	843	7326	114495	138034	24005144	30175789
monDom5	Mammal	Opossum	0	64	0	23711	129921	193168	36520337	52548057
musFur1	Mammal	Ferret	0	8	0	4524	9252	14817	3667220	5858821
myoLuc2	Mammal	Microbat	0	13	0	3808	11631	18343	4345465	6711380
ochPri2	Mammal	Pika	0	0	0	0	2686	3450	851995	1329958
ornAna1	Mammal	Platypus	3	20	1544	15022	5081	11464	2262427	9233669
proCap1	Mammal	Rock hyrax	0	7	0	3178	255	725	190338	582440
pteVam1	Mammal	Megabat	0	4	0	2705	212	935	149429	1012238
rn5	Mammal	Rat	0	81	0	10459	61042	86747	17817848	34044067
sarHar1	Mammal	Tasmanian devil	0	226	0	25767	9565	15202	3694141	5291666
sorAra1	Mammal	Shrew	0	3	0	631	79	215	44832	174037
speTri2	Mammal	Squirrel	0	1	0	1221	6185	10230	2453590	4207321
susScr3	Mammal	Pig	0	35	0	13066	12786	21165	8293391	14337373
tupBel1	Mammal	Tree shrew	0	43	0	11440	72	741	46784	591703
sacCer3	Other	S. cerevisiae	0	0	0	0	0	0	0	0
calJac3	Primate	marmoset	0	93	0	17259	53204	80378	17653676	26170027
gorGor3	Primate	gorilla	1	376	605	189753	45074	56913	18410451	25610878
hg19	Primate	human	86	1190	38957	461472	273149	562693	46172045	51333491
micMur1	Primate	Mouse lemur	0	8	0	1995	15150	17711	2574236	3748977
otoGar3	Primate	Bushbaby	0	3	0	1896	7207	12230	3086546	4702072
panTro4	Primate	chimp	4	411	1245	180597	170023	153893	33106515	40665912
ponAbe2	Primate	orangutan	23	346	11079	196266	142049	138377	30407218	50759456
tarSyr1	Primate	tarsier	0	1	0	813	19	99	10837	93898
anoCar2	Vertebrate	Lizard	18	33	10606	14994	81218	88861	19980181	25286733
danRer7	Vertebrate	Zebrafish	55	303	24366	72993	29213	135668	12941720	26960491
fr3	Vertebrate	Fugu	0	18	0	3249	92	696	82132	613908
gadMor1	Vertebrate	Atlantic cod	0	11	0	941	4	34	3415	26800
galGal4	Vertebrate	Chicken	0	33	0	13420	2517	14151	1309640	4821775
gasAcu1	Vertebrate	Stickleback	0	4	0	2664	509	5584	283541	2245334
melGal1	Vertebrate	Turkey	0	1	0	331	489	1083	286918	666121
oryLat2	Vertebrate	Medaka	0	10	0	1985	1464	5187	763017	2021180
petMar2	Vertebrate	Lamprey	0	22	0	8988	2392	5437	1794933	2192336
taeGut1	Vertebrate	Zebra finch	0	0	0	0	2300	16730	1055566	22517974
tetNig2	Vertebrate	Tetraodon	0	4	0	2892	403	3256	108759	1962945
xenTro3	Vertebrate	X.tropicalis	0	21	0	8546	53204	72346	7013404	16104557
sums:			195	3915	91310	1411030	1568941	2313423	400826942	608189970

## Sheet: S5
Table S5: per-organism statistics of long, near-perfect, IDSs and TDSs (length>300bp AND identity>96%)
			mRNA				pre-mRNA
genome	Clade	Organism	dsRNA structures	control structures	dsRNA bps	control bps	dsRNA premRNA structures	control pre-mRNA structures	dsRNA pre-mRNA bps	control pre-mRNA bps
ci2	Deuterostome	C. intestinalis	0	0	0	0	34	1793	38833	1878757
anoGam1	Insect	A. gambiae	0	2	0	1822	69	592	64197	682796
apiMel2	Insect	A. mellifera	0	4	0	1458	2	207	1502	168829
dm3	Insect	D. melanogaster	0	6	0	2524	137	406	200246	521975
ailMel1	Mammal	Panda	0	0	0	0	430	815	572610	1059540
canFam3	Mammal	dog	0	1	0	677	866	1570	961245	1935161
cavPor3	Mammal	Guinea pig	0	4	0	2630	226	923	376363	915727
choHof1	Mammal	Sloth	0	0	0	0	2	13	1010	12389
dasNov3	Mammal	Armadillo	0	20	0	10229	1299	2291	683056	1579519
dipOrd1	Mammal	Kangaroo rat	0	0	0	0	34	2018	27767	1398432
equCab2	Mammal	Horse	0	0	0	0	134	331	211395	438402
eriEur1	Mammal	Hedgehog	0	0	0	0	2	103	1568	101846
felCat5	Mammal	Cat	0	6	0	4428	232	528	232333	417256
loxAfr3	Mammal	Elephant	0	0	0	0	470	734	535865	880107
mm10	Mammal	Mouse	0	1	0	842	3961	5348	4137552	5751636
monDom5	Mammal	Opossum	0	8	0	6449	3105	8420	1944134	6489833
musFur1	Mammal	Ferret	0	1	0	677	160	271	149928	386117
myoLuc2	Mammal	Microbat	0	0	0	0	207	717	187570	717036
ochPri2	Mammal	Pika	0	0	0	0	51	292	35341	333690
ornAna1	Mammal	Platypus	3	13	1544	9663	741	4820	497323	6544257
proCap1	Mammal	Rock hyrax	0	0	0	0	8	202	6032	269990
pteVam1	Mammal	Megabat	0	0	0	0	17	395	13748	637666
rn5	Mammal	Rat	0	15	0	4548	2506	9633	3009281	15213402
sarHar1	Mammal	Tasmanian devil	0	4	0	1375	157	484	95812	281999
sorAra1	Mammal	Shrew	0	0	0	0	0	74	0	78052
speTri2	Mammal	Squirrel	0	0	0	0	60	473	48564	646114
susScr3	Mammal	Pig	0	7	0	6680	1976	3473	4071357	7959817
tupBel1	Mammal	Tree shrew	0	40	0	10076	5	403	2661	365273
sacCer3	Other	S. cerevisiae	0	0	0	0	0	0	0	0
calJac3	Primate	marmoset	0	4	0	3065	575	3002	473372	3136131
gorGor3	Primate	gorilla	0	13	0	15701	1046	6402	4899801	7633253
hg19	Primate	human	0	59	0	43302	777	1123	987540	1743278
micMur1	Primate	Mouse lemur	0	0	0	0	141	891	74465	992319
otoGar3	Primate	Bushbaby	0	0	0	0	61	204	74760	273767
panTro4	Primate	chimp	0	4	0	8006	405	2579	763776	4470249
ponAbe2	Primate	orangutan	0	8	0	14366	557	7159	659811	17619221
tarSyr1	Primate	tarsier	0	0	0	0	0	54	0	49165
anoCar2	Vertebrate	Lizard	0	6	0	3716	1979	4055	1595744	5454182
danRer7	Vertebrate	Zebrafish	1	4	875	5099	1237	16129	1725890	9592216
fr3	Vertebrate	Fugu	0	4	0	1190	14	348	13465	417195
gadMor1	Vertebrate	Atlantic cod	0	0	0	0	0	4	0	3821
galGal4	Vertebrate	Chicken	0	12	0	5195	181	3385	158911	2983224
gasAcu1	Vertebrate	Stickleback	0	4	0	2664	181	1801	127014	1461022
melGal1	Vertebrate	Turkey	0	0	0	0	132	479	83214	303809
oryLat2	Vertebrate	Medaka	0	0	0	0	271	1303	179509	911973
petMar2	Vertebrate	Lamprey	0	1	0	1357	493	944	514370	824105
taeGut1	Vertebrate	Zebra finch	0	0	0	0	641	8452	306200	15939853
tetNig2	Vertebrate	Tetraodon	0	2	0	1412	29	1652	27802	1607758
xenTro3	Vertebrate	X.tropicalis	0	5	0	3175	28868	37694	3244886	10538830
sums:			4	258	2419	172326	54479	144989	34017823	143620989

## Sheet: S6
Pool of 15 tissue-types		Muscle samples
Tissue	Sample GTEx code	Sample GTEx code
AdrenalGland	GTEX-111CU-0126-SM-5GZWZ	GTEX-1117F-0426-SM-5EGHI
AdrenalGland	GTEX-111YS-0126-SM-5987T	GTEX-111CU-2026-SM-5GZZC
ArteryAorta	GTEX-111YS-0526-SM-5GZXJ	GTEX-111FC-0326-SM-5GZZ1
ArteryAorta	GTEX-1122O-1126-SM-5NQ8X	GTEX-111VG-2626-SM-5GZY2
ArteryCoronary	GTEX-1117F-0626-SM-5N9CS	GTEX-111YS-2326-SM-5987L
ArteryCoronary	GTEX-1122O-0426-SM-5H12G	GTEX-1122O-2426-SM-5GIDN
BrainCerebellum	GTEX-111FC-3326-SM-5GZYV	GTEX-1128S-2426-SM-5H11B
BrainCerebellum	GTEX-1128S-2826-SM-5N9DI	GTEX-113JC-2726-SM-5EGIS
BrainFrontalCortex	GTEX-11GSP-0011-R10a-SM-5NQ7J	GTEX-117XS-2526-SM-5H11G
BrainFrontalCortex	GTEX-11H98-0011-R10b-SM-5NQ98	GTEX-117YW-2426-SM-5Q5AE
BrainHippocampus	GTEX-11GSO-0011-R1b-SM-57WD3	GTEX-117YX-2526-SM-5EQ4Q
BrainHippocampus	GTEX-11ONC-0011-R1a-SM-57WD4	GTEX-1192X-0426-SM-5GIEE
HeartLeftVentricle	GTEX-111FC-0826-SM-5GZWO	GTEX-11DXW-0726-SM-5H12J
HeartLeftVentricle	GTEX-111YS-0426-SM-5987O	GTEX-11DXX-2726-SM-5PNXO
KidneyCortex	GTEX-11GS4-2326-SM-5A5KS	GTEX-11DXY-2726-SM-5GID2
KidneyCortex	GTEX-11OF3-1326-SM-5N9FJ	GTEX-11DXZ-2426-SM-5N9DT
Liver	GTEX-1192X-1026-SM-5H12P	GTEX-11DZ1-0926-SM-5EQ5R
Liver	GTEX-11DXY-0526-SM-5EGGQ	GTEX-11EI6-0326-SM-5EQ6G
Lung	GTEX-111CU-0326-SM-5GZXO	GTEX-11EM3-2126-SM-5H11M
Lung	GTEX-111FC-1126-SM-5GZWU	GTEX-11EMC-2626-SM-59864
Ovary	GTEX-1117F-2226-SM-5N9CH	GTEX-11EQ8-0526-SM-5N9BC
Ovary	GTEX-11DXX-1426-SM-5GIDU	GTEX-11EQ9-2126-SM-5PNVW
Pancreas	GTEX-111CU-0526-SM-5EGHK	GTEX-11GS4-2526-SM-5A5KT
Pancreas	GTEX-111YS-1226-SM-5EGGJ	GTEX-11GSO-2526-SM-5PNVX
Prostate	GTEX-111CU-1526-SM-5N9FS	GTEX-11GSP-2726-SM-5A5LJ
Prostate	GTEX-111FC-2026-SM-5GZYO	GTEX-11H98-0326-SM-5HL4S
Spleen	GTEX-111CU-0426-SM-5GZY1	GTEX-11I78-2426-SM-5A5K9
Spleen	GTEX-111FC-1326-SM-5N9D9	GTEX-11LCK-1226-SM-5Q5AM
Testis	GTEX-111CU-1726-SM-5EGHM	GTEX-11NSD-2026-SM-5HL5U
Testis	GTEX-111FC-1926-SM-5GZYC	GTEX-11NUK-0226-SM-5A5L4

## Sheet: S7
Table S6: per-organism statistics of IDSs and TDSs excluding repetitive elements
			mRNA				pre-mRNA
genome	Clade	Organism	dsRNA structures	control structures	dsRNA bps	control bps	dsRNA premRNA structures	control pre-mRNA structures	dsRNA pre-mRNA bps	control pre-mRNA bps
ci2	Deuterostome	C. intestinalis	0	1174	0	29645	6567	19539	778492	3642474
anoGam1	Insect	A. gambiae	2	99	271	9235	3311	10505	531866	1556879
apiMel2	Insect	A. mellifera	0	500	0	26934	773	24768	88885	1682438
dm3	Insect	D. melanogaster	2	308	601	13007	364	2078	160349	403041
ailMel1	Mammal	Panda	0	264	0	19291	150386	167270	8031291	9294374
canFam3	Mammal	dog	3	572	7125	44405	453116	504824	14239562	16515444
cavPor3	Mammal	Guinea pig	1	48	412	6429	115296	135266	9614508	12685074
choHof1	Mammal	Sloth	0	19	0	1794	48	345	11849	93122
dasNov3	Mammal	Armadillo	0	1259	1767	89371	88664	131443	14066888	20050409
dipOrd1	Mammal	Kangaroo rat	0	215	0	12153	71661	79255	4262729	5730067
equCab2	Mammal	Horse	0	214	0	12684	64532	76256	6924216	9047379
eriEur1	Mammal	Hedgehog	0	17	0	2020	13593	16644	947305	1270558
felCat5	Mammal	Cat	4	773	1565	36941	367878	415385	12266673	13791793
loxAfr3	Mammal	Elephant	1	173	191	14825	432030	458535	32854537	36708480
mm10	Mammal	Mouse	9	389	4592	29635	119437	154098	13110489	16498654
monDom5	Mammal	Opossum	231	1621	31236	72581	2785606	3098596	84449733	103891163
musFur1	Mammal	Ferret	10	483	11495	42065	570670	630827	14324239	16122471
myoLuc2	Mammal	Microbat	0	156	0	16817	148656	173149	11990382	14320238
ochPri2	Mammal	Pika	1	47	136	4771	100895	112315	4606953	5286164
ornAna1	Mammal	Platypus	27	343	14114	40598	793409	763218	19317895	22719001
proCap1	Mammal	Rock hyrax	0	125	0	11628	6308	7128	795104	1144567
pteVam1	Mammal	Megabat	0	150	0	11545	1444	2840	364875	1151704
rn5	Mammal	Rat	0	613	44	21400	78718	110986	9732595	20091793
sarHar1	Mammal	Tasmanian devil	3	2643	781	53003	40774	58816	6031867	8188101
sorAra1	Mammal	Shrew	0	21	0	2975	21520	23402	1219451	1376782
speTri2	Mammal	Squirrel	0	95	768	9737	104278	122879	6933884	8742355
susScr3	Mammal	Pig	9	352	3906	32053	537229	571235	20057662	23674810
tupBel1	Mammal	Tree shrew	0	195	0	17122	195954	208534	6431225	7215236
sacCer3	Other	S. cerevisiae	0	21	0	1481	0	26	0	2228
calJac3	Primate	marmoset	6	686	1675	32705	1219481	1298179	30026217	35779363
gorGor3	Primate	gorilla	6	641	596	228647	66492	60847	20734611	25559528
hg19	Primate	human	5	1477	20254	508006	168785	140188	36379088	40022728
micMur1	Primate	Mouse lemur	0	123	0	11760	177749	197945	6566856	7981365
otoGar3	Primate	Bushbaby	0	215	1	15977	529778	573187	18624008	20375910
panTro4	Primate	chimp	0	641	1220	222799	129994	111001	29354313	34206706
ponAbe2	Primate	orangutan	1	598	12415	242690	117705	103071	28633897	40779280
tarSyr1	Primate	tarsier	0	67	0	6214	4013	4711	511436	689882
anoCar2	Vertebrate	Lizard	605	847	92102	98650	630205	653558	45371671	50273345
danRer7	Vertebrate	Zebrafish	608	5419	37951	158151	66317	183173	9098870	18681512
fr3	Vertebrate	Fugu	2	59	191	7821	438	5181	105079	786513
gadMor1	Vertebrate	Atlantic cod	1	53	103	1871	305	450	53011	60983
galGal4	Vertebrate	Chicken	3	861	1671	33163	25728	35121	2089302	5050157
gasAcu1	Vertebrate	Stickleback	3	242	394	14666	4003	19818	673420	2878528
melGal1	Vertebrate	Turkey	3	14	312	2119	17598	19853	1566579	2187475
oryLat2	Vertebrate	Medaka	3	150	266	6203	21889	42724	3070183	4327359
petMar2	Vertebrate	Lamprey	0	508	237	20874	37005	59093	3998009	4248223
taeGut1	Vertebrate	Zebra finch	4	43	473	5295	15317	48428	1265814	22770461
xenTro3	Vertebrate	X.tropicalis	34	440	5326	23339	98377	133391	10154492	16629598
sums:			1587	25973	254191	2327095	10604296	11770081	552422360	716185715

## Sheet: S8
Table S8: Expression and editing of long (>300) and tight (>96%) putative dsRNA structures within human RefSeq transcripts.
region length is the maximum over both arms length; FPKM coverage is the minimum over both arms. AEI is the Alu editing index(%) for each region (weighted average of editing level). AEI=NA where coverage is zero.
Residual identity is the %identity of the structure, assuming editing of the average number of sites, and that all inosines sites are not paired. Although this is an overestimate of the effect of editing, in most regions it is not sufficient to unwind the structure considerably
							Pool of 15-tissues					Pool of muscle tissues
chr	start1	end1	start2	end2	length	%identity	AEI1	AEI2	FPKM	Avg. I/transcript	Residual identity	AEI1	AEI2	FPKM	Avg. I/transcript	Residual identity
chr5	93191489	93191815	93192356	93192682	326	100	0	NA	0	0	100	NA	NA	0	0	100
chr10	87834722	87835258	87836495	87837031	536	100	NA	0	0	0	100	NA	NA	0	0	100
chr11	94540869	94541482	94545578	94546190	613	99.8369	0	4.58221	0.000968621	7.69811	98.58	1.26183	1.25628	0.0683973	4.60898	99.0844
chr1	220245108	220245626	220243899	220244417	518	99.8069	0	NA	0	0	99.8069	NA	NA	0	0	99.8069
chr17	35250483	35250933	35255305	35255755	450	99.7778	4.34783	3.7037	0.00227611	8.84541	97.8121	NA	NA	0	0	99.7778
chr14	64331478	64332213	64336932	64337668	736	99.7283	7.14286	14.2857	0.000708261	46.0714	93.4643	58.1395	0	0.00101235	129.651	82.1006
chr3	21527256	21527926	21532156	21532828	672	99.7024	0	0	0.00010256	0	99.7024	NA	NA	0	0	99.7024
chr6	107168552	107169206	107170880	107171536	656	99.6951	0	0	0.000171801	0	99.6951	NA	NA	0	0	99.6951
chr7	143345985	143346915	143335391	143336321	930	99.6774	0	0	0.0011162	0	99.6774	0	0	0.000301918	0	99.6774
chr12	93886287	93888002	93891570	93893284	1715	99.6501	0.228534	0	0.0120994	1.27294	99.5759	0.590116	0.222099	0.0410134	4.32859	99.3977
chr3	28455950	28458552	28458974	28461576	2602	99.6158	NA	8.33333	0	84.6667	96.3619	0	0	0.000157682	0	99.6158
chr18	12955032	12955511	12956393	12956873	480	99.5833	0	NA	0	0	99.5833	0.0251699	0	0.006623	0.0362447	99.5758
chr17	28943146	28948899	28952607	28958368	5761	99.5314	0.0661376	0.956023	0.00384633	15.7606	99.2576	0.196078	0.119904	0.00580665	5.08639	99.4431
chr6	11014501	11015127	11019577	11020204	627	99.5215	0	0	0.0020512	0	99.5215	NA	NA	0	0	99.5215
chr6	108031349	108031939	108036236	108036826	590	99.4915	0	NA	0	0	99.4915	NA	NA	0	0	99.4915
chr7	88515770	88516320	88514752	88515302	550	99.4555	2.7027	NA	0	5.48649	98.458	NA	NA	0	0	99.4555
chr3	10132340	10132862	10133075	10133597	522	99.4253	NA	NA	0	0	99.4253	NA	10.8108	0	18.8108	95.8217
chr5	168537049	168537396	168538230	168538577	347	99.4236	NA	8.33333	0	7.66667	97.2142	NA	NA	0	0	99.4236
chr3	183879322	183879642	183880484	183880804	320	99.375	17.3913	2.23325	0.00673965	15.3566	94.5761	0	3.84615	0.000138706	3.38462	98.3173
chr8	85828174	85828489	85829068	85829383	315	99.3651	2.43902	2.09877	0.0333032	5.33643	97.671	0	0	0.00117582	0	99.3651
chrX	54993812	54994913	54996772	54997873	1101	99.3648	3.125	0	0.000158153	7.15625	98.7148	0.178412	0.0415628	0.0522824	0.586452	99.3115
chr20	14559773	14560086	14555375	14555688	313	99.361	NA	0	0	0	99.361	NA	NA	0	0	99.361
chr14	58092659	58093234	58094830	58095408	578	99.308	NA	NA	0	0	99.308	NA	NA	0	0	99.308
chr13	94534934	94535639	94537375	94538080	705	99.2908	0	NA	0	0	99.2908	NA	NA	0	0	99.2908
chr1	159812701	159813347	159814900	159815546	646	99.226	4.38596	0	0.00315128	6.53509	98.2144	0	0	0.00184967	0	99.226
chr6	107842075	107842722	107839997	107840644	647	99.0726	4.7619	1.42857	0.00366361	12.0667	97.2076	0	0	0.00124065	0	99.0726
chr7	107058468	107059428	107062777	107063739	962	99.0654	0	0	0.000797688	0	99.0654	NA	0	0	0	99.0654
chr2	42498620	42499047	42499635	42500063	428	99.0654	3.8961	0	0.00249807	5.1039	97.8715	0	0	0.00146753	0	99.0654
chr15	86036111	86036427	86037100	86037416	316	99.0506	NA	NA	0	0	99.0506	NA	0	0	0	99.0506
chr12	109053094	109053407	109055131	109055445	314	99.0446	4.54545	0	0.00712521	4.68182	97.5512	6.38298	0	0.00764487	6.57447	96.9475
chr10	70272111	70272421	70281342	70281654	312	99.0385	NA	5.81395	0	5.40698	97.2999	NA	2.27273	0	2.11364	98.3588
chr9	28300636	28301139	28305840	28306343	503	99.006	NA	NA	0	0	99.006	NA	NA	0	0	99.006
chr9	939877	940357	937212	937692	480	98.9583	NA	NA	0	0	98.9583	NA	NA	0	0	98.9583
chr22	45299075	45299453	45300368	45300747	379	98.9446	NA	NA	0	0	98.9446	NA	NA	0	0	98.9446
chr22	24872704	24873328	24873924	24874549	625	98.88	13.3333	NA	0	26.1333	94.6953	NA	NA	0	0	98.88
chr2	30819091	30820234	30828892	30830029	1143	98.8626	0	0	0.0139722	0	98.8626	0	0	0.00366438	0	98.8626
chrX	50430673	50431105	50431613	50432042	432	98.8426	0	0	7.94478e-05	0	98.8426	NA	0	0	0	98.8426
chr5	171368234	171368833	171368926	171369525	599	98.8314	0	1.33333	0.000796347	2.93333	98.3417	0	11.3636	6.28255e-05	25	94.6578
chr2	97346843	97347262	97348281	97348700	419	98.8067	NA	NA	0	0	98.8067	NA	NA	0	0	98.8067
chr2	216872414	216873059	216873481	216874129	648	98.7673	NA	0	0	0	98.7673	NA	NA	0	0	98.7673
chr20	19258478	19258801	19260417	19260740	323	98.7616	NA	NA	0	0	98.7616	NA	0	0	0	98.7616
chr3	81624966	81625518	81633704	81634259	555	98.7387	0	0	0.0179142	0	98.7387	0.0708215	0	0.0456555	0.152266	98.7112
chr7	77733558	77733949	77738228	77738619	391	98.7212	10.5263	0	0.00111227	10.9474	95.9214	NA	NA	0	0	98.7212
chrX	49707034	49708623	49702802	49704391	1589	98.6792	NA	0.526316	0	3.23158	98.4759	0	0	0.000258917	0	98.6792
chr16	57555252	57555837	57557748	57558333	585	98.6325	1.81818	5.55556	0.00165096	9.2697	97.0479	NA	NA	0	0	98.6325
chr10	33029277	33029709	33030169	33030601	432	98.6111	6.52174	6.57895	0.0062584	18.0784	94.4263	2.85714	0	0.00537859	3.97143	97.6918
chr20	8832392	8832740	8834089	8834438	349	98.5673	NA	0	0	0	98.5673	0	14.2857	0.00226553	14.1429	94.5091
chr17	63760347	63761482	63762064	63763202	1138	98.5075	1.44231	3.0303	0.00148324	15.2359	97.1669	0	0	2.01897e-05	0	98.5075
chr3	55700618	55700953	55701754	55702089	335	98.5075	NA	NA	0	0	98.5075	NA	NA	0	0	98.5075
chr3	101465095	101466053	101468320	101469277	958	98.4342	0	NA	0	0	98.4342	NA	NA	0	0	98.4342
chr20	45623258	45623577	45625513	45625832	319	98.4326	0	NA	0	0	98.4326	NA	NA	0	0	98.4326
chr5	166763840	166764158	166769513	166769831	318	98.4277	NA	NA	0	0	98.4277	NA	NA	0	0	98.4277
chr11	35719701	35720807	35728999	35730104	1106	98.3725	0	0	0.00323733	0	98.3725	0	0	0.000462247	0	98.3725
chr15	99832564	99832869	99829855	99830160	305	98.3607	0	0	0.00320341	0	98.3607	1.6129	NA	0	0.758065	98.1121
chr4	37396884	37397188	37397422	37397726	304	98.3553	10	6.74157	0.00132725	13.6236	93.8738	0	NA	0	0	98.3553
chr13	113716664	113717085	113718024	113718445	421	98.3373	6.81818	5.40541	0.00888125	11.5584	95.5918	5.21472	6.8306	0.0366504	11.3748	95.6355
chrX	40446957	40447313	40449124	40449480	356	98.3146	0	0	0.00846119	0	98.3146	0	0	0.00852373	0	98.3146
chr3	151605392	151606566	151615413	151616576	1174	98.2964	0	0	0.00189043	0	98.2964	NA	NA	0	0	98.2964
chr8	145043449	145043799	145044855	145045205	350	98.2857	5.55556	6.66667	0.0030768	7.26667	96.2095	0	0	0.000647293	0	98.2857
chr14	94689682	94690377	94691214	94691909	695	98.2759	6.12245	0	0.00224655	11.2041	96.6638	NA	NA	0	0	98.2759
chr20	10130373	10130713	10135449	10135785	340	98.2353	NA	0	0	0	98.2353	NA	NA	0	0	98.2353
chr3	113893262	113893598	113894324	113894660	336	98.2143	NA	NA	0	0	98.2143	NA	0	0	0	98.2143
chr3	168467926	168468593	168468768	168469435	667	98.2116	NA	NA	0	0	98.2116	NA	NA	0	0	98.2116
chr10	31234169	31235100	31241574	31242508	934	98.1876	0	NA	0	0	98.1876	0	0	0.000585224	0	98.1876
chr2	223392779	223393163	223391922	223392305	384	98.1771	7.27273	0	0.000626755	8.87273	95.8635	NA	NA	0	0	98.1771
chr5	96967749	96969227	96977360	96978840	1480	98.1757	NA	0	0	0	98.1757	NA	NA	0	0	98.1757
chr1	97622089	97622842	97627119	97627873	754	98.1432	0	0	0.000773827	0	98.1432	NA	0	0	0	98.1432
chr8	96381356	96381839	96383108	96383592	484	98.1405	0	NA	0	0	98.1405	0	NA	0	0	98.1405
chr1	162697315	162697744	162699120	162699549	429	98.1352	NA	9.09091	0	10.5455	95.6771	41.1765	26.7857	0.00114192	96.542	75.6312
chr5	3499273	3499586	3502326	3502640	314	98.0892	NA	0	0	0	98.0892	NA	NA	0	0	98.0892
chr1	87129416	87130314	87130993	87131891	898	97.9978	0	0	0.000610787	0	97.9978	NA	NA	0	0	97.9978
chr14	79825154	79825700	79826120	79826668	548	97.9927	2.76461	2.67686	0.0312184	9.48265	96.2591	2.7027	NA	0	4.32432	97.2021
chr3	138171701	138172143	138172463	138172905	442	97.9638	0	NA	0	0	97.9638	0	0	0.000534017	0	97.9638
chr12	129941471	129942147	129948020	129948695	676	97.929	0	NA	0	0	97.929	NA	NA	0	0	97.929
chr16	27948233	27948711	27949573	27950054	481	97.921	NA	NA	0	0	97.921	NA	NA	0	0	97.921
chr8	139049228	139049802	139054911	139055485	574	97.9094	NA	NA	0	0	97.9094	NA	NA	0	0	97.9094
chr1	74913061	74913583	74911596	74912118	522	97.8927	0	NA	0	0	97.8927	NA	NA	0	0	97.8927
chr13	109592743	109593403	109594171	109594832	661	97.882	0	2.7027	0.00291287	5.54054	97.0432	NA	NA	0	0	97.882
chr11	83593040	83593463	83594091	83594514	423	97.8723	0	2.77778	0.00184944	4.83333	96.7297	NA	NA	0	0	97.8723
chr1	165239199	165239526	165241014	165241342	328	97.8659	0	NA	0	0	97.8659	NA	NA	0	0	97.8659
chr2	109884725	109885044	109884229	109884553	324	97.8395	NA	0	0	0	97.8395	NA	NA	0	0	97.8395
chr6	116267636	116267954	116269638	116269954	318	97.7987	5.67376	6.66667	0.003846	12.4879	93.8593	NA	16.0377	0	21.1698	91.1206
chr12	66977385	66978196	66978885	66979697	812	97.7833	NA	0	0	0	97.7833	NA	NA	0	0	97.7833
chr4	97323543	97324618	97331457	97332531	1075	97.7674	0	NA	0	0	97.7674	NA	NA	0	0	97.7674
chr12	40194132	40195056	40184027	40184949	924	97.7273	NA	0	0	0	97.7273	NA	0	0	0	97.7273
chr1	158041641	158041979	158042441	158042780	339	97.6608	NA	13.3333	0	13.2	93.7613	66.6667	NA	0	37.3333	86.6318
chr19	24293733	24295545	24296698	24298511	1813	97.6295	2.77778	0.425532	0.0020989	13.7883	96.8688	0	0.478469	0.00278737	3.41627	97.4411
chr10	26999435	27000057	27002631	27003253	622	97.5923	0	1.94805	0.000300842	3.03896	97.1037	NA	NA	0	0	97.5923
chr1	167357870	167358195	167360006	167360331	325	97.5385	0	0	0.0218274	0	97.5385	NA	NA	0	0	97.5385
chr20	18158644	18158968	18160314	18160637	324	97.5309	25	8.57143	0.000361011	36.4786	86.2546	NA	18.8679	0	11.5094	93.9731
chr21	41394791	41400769	41405108	41411115	6007	97.5229	0.574713	0	0.000788446	13.3046	97.3008	0	0	1.84303e-05	0	97.5229
chr4	175793409	175793932	175794488	175795010	523	97.5191	0.645161	0	0.000156689	0.96129	97.3351	NA	NA	0	0	97.5191
chr12	20239648	20240008	20241340	20241698	360	97.5069	0	0	0.00031929	0	97.5069	NA	NA	0	0	97.5069
chr1	18109434	18109832	18111502	18111900	398	97.4874	NA	NA	0	0	97.4874	NA	NA	0	0	97.4874
chr3	28555101	28555458	28555674	28556030	357	97.479	5.35714	0	0.00726171	4.66071	96.1716	0	0.722022	0.000613812	0.945848	97.2137
chr16	6203188	6203499	6204798	6205111	313	97.4441	NA	6.25	0	6.875	95.2406	NA	NA	0	0	97.4441
chr12	96732331	96732797	96733100	96733562	466	97.4249	0	2.85714	0.00192451	3.57143	96.6552	NA	NA	0	0	97.4249
chr9	20759201	20759666	20767881	20768346	465	97.4194	0	NA	0	0	97.4194	NA	NA	0	0	97.4194
chr12	6038992	6039340	6041531	6041879	348	97.4138	4.87805	14.2857	0.00367308	14.0941	93.3638	1.21951	8	0.0062095	5.4278	95.8541
chrX	132948907	132949675	132951358	132952119	768	97.406	NA	NA	0	0	97.406	NA	NA	0	0	97.406
chr15	83276666	83277532	83271610	83272479	869	97.3744	1.43885	20.8333	0.00120337	51.2203	91.4701	NA	NA	0	0	97.3744
chrX	85700237	85700537	85701282	85701583	301	97.3422	NA	NA	0	0	97.3422	NA	NA	0	0	97.3422
chr18	45802667	45803381	45808134	45808845	714	97.3389	NA	NA	0	0	97.3389	NA	0	0	0	97.3389
chr5	32409547	32409960	32411361	32411774	413	97.3366	NA	0	0	0	97.3366	NA	0	0	0	97.3366
chr3	39916727	39918131	39927543	39928947	1404	97.2934	0	0	0.00107175	0	97.2934	NA	0	0	0	97.2934
chr3	156722699	156723068	156727673	156728040	369	97.29	0	NA	0	0	97.29	0	NA	0	0	97.29
chr14	50213276	50213644	50214715	50215083	368	97.2826	8.93032	5.12309	0.133514	13.5613	93.5975	10.5263	7.51819	0.074492	17.8639	92.4283
chr3	132517634	132518405	132528006	132528777	771	97.2763	0	NA	0	0	97.2763	NA	NA	0	0	97.2763
chr9	36669939	36670378	36672227	36672666	439	97.2665	0	0	0.0103146	0	97.2665	0	NA	0	0	97.2665
chr2	186631076	186632058	186639307	186640285	982	97.2505	0	0	0.00245767	0	97.2505	0	0	0.00154787	0	97.2505
chr4	62735034	62735355	62740504	62740825	321	97.1963	1.33929	NA	0	1.20536	96.8208	NA	NA	0	0	97.1963
chrX	86786615	86787076	86787358	86787819	461	97.18	NA	0	0	0	97.18	NA	NA	0	0	97.18
chr11	14151625	14152155	14152373	14152904	531	97.1751	NA	NA	0	0	97.1751	NA	NA	0	0	97.1751
chr8	90757472	90758280	90761523	90762335	812	97.1744	1.43737	0.680272	0.0157877	6.30137	96.3965	1.66113	16.3636	0.00615098	37.0353	92.6022
chr2	145626948	145628076	145629000	145630127	1128	97.1656	0	0	0.00057122	0	97.1656	NA	NA	0	0	97.1656
chr20	8468626	8468943	8469223	8469540	317	97.1609	1.93548	1.96078	0.00564079	4.36129	95.7851	0	0	0.00385192	0	97.1609
chr8	79713435	79713750	79715457	79715772	315	97.1429	4.25532	0	0.00500221	4.51064	95.7109	NA	NA	0	0	97.1429
chr5	152981591	152982004	152982580	152982995	415	97.1084	4.7619	NA	0	7.2381	95.3601	NA	NA	0	0	97.1084
chr4	143545657	143546382	143548320	143549043	725	97.1034	0	8.69565	0.000946995	23.8261	93.8126	NA	NA	0	0	97.1034
chr12	10466284	10466621	10468009	10468348	339	97.0501	1.42276	0.349462	0.0881038	2.16661	96.4091	4.54545	2.33918	0.0130537	8.2302	94.6152
chr10	69130618	69130923	69139497	69139801	305	97.0492	2.04082	NA	0	1.79592	96.4594	0	NA	0	0	97.0492
chr14	79763003	79763541	79765075	79765616	541	97.0425	0	0	0.00217715	0	97.0425	NA	NA	0	0	97.0425
chr7	98671806	98672175	98673326	98673696	370	97.027	0.559701	0.266241	0.0657275	0.877013	96.7897	0.284091	0	0.0645532	0.261364	96.9563
chr1	207892112	207892614	207894540	207895039	502	97.012	0	0	6.06537e-05	0	97.012	NA	NA	0	0	97.012
chr7	32742388	32743145	32747627	32748391	764	96.9895	0	0	0.00292269	0	96.9895	0	0	0.0014388	0	96.9895
chr4	47615533	47615989	47623865	47624320	456	96.9298	0	0	0.00523373	0	96.9298	NA	0	0	0	96.9298
chr11	57809701	57810578	57817121	57817998	877	96.9213	0	NA	0	0	96.9213	0	NA	0	0	96.9213
chr1	178326682	178327071	178328014	178328401	389	96.9152	3.96476	1.9802	0.0141545	8.02512	94.8468	NA	14.2857	0	23	90.9873
chr1	206259864	206260187	206264212	206264535	323	96.904	0.568182	0	0.0174172	0.647727	96.7035	NA	NA	0	0	96.904
chr10	47099669	47100087	47100486	47100905	419	96.8974	1.78862	20.5882	0.00325063	26.5835	90.5453	0	11.7647	0.00153869	13.8824	93.5802
chr4	68950425	68951187	68959544	68960309	765	96.8668	NA	NA	0	0	96.8668	NA	0	0	0	96.8668
chr1	238078568	238079584	238082289	238083305	1016	96.8504	0	4.7619	0.000135923	12.381	95.6318	NA	NA	0	0	96.8504
chr3	99446480	99447146	99453846	99454512	666	96.8468	1.14286	0	0.00371201	2.88	96.4144	0	NA	0	0	96.8468
chr9	20752214	20752679	20759201	20759666	465	96.7742	0	0	0.00324959	0	96.7742	NA	NA	0	0	96.7742
chr1	74913571	74913967	74910891	74911289	398	96.7337	NA	NA	0	0	96.7337	NA	NA	0	0	96.7337
chr9	20752740	20753198	20758738	20759196	458	96.7249	0	0	0.00110363	0	96.7249	NA	4.16667	0	7.66667	95.0509
chr12	80842156	80848225	80855730	80861796	6069	96.7216	0	0.0752445	0.00189462	1.75771	96.6926	0	0	0.00179225	0	96.7216
chr2	198597766	198598284	198605618	198606136	518	96.7181	NA	0	0	0	96.7181	NA	0	0	0	96.7181
chr13	19881464	19882284	19891244	19892064	820	96.7073	NA	NA	0	0	96.7073	NA	NA	0	0	96.7073
chr12	72757489	72757974	72766759	72767244	485	96.701	0	0	0.00460026	0	96.701	0	0	0.00041477	0	96.701
chr10	96578673	96580123	96586452	96587905	1453	96.6988	0	0	0.000825482	0	96.6988	NA	NA	0	0	96.6988
chrX	54128396	54129439	54135092	54136144	1052	96.6825	0	0	0.000295587	0	96.6825	NA	NA	0	0	96.6825
chr14	68581593	68582278	68586027	68586716	689	96.6618	0	0	0.00114186	0	96.6618	NA	0	0	0	96.6618
chr11	108216707	108217065	108219333	108219691	358	96.648	0	0.238949	0.037084	0.356033	96.5486	0	0	0.00994012	0	96.648
chr6	342310	342637	343184	343511	327	96.6361	3.0303	0	0.000956067	2.30303	95.9318	5.14706	0	0.0191122	3.91176	95.4398
chr17	16212089	16212444	16210959	16211311	355	96.6197	5.12821	7.14286	0.00543188	11.9396	93.2422	0	100	9.79847e-05	109	65.7852
chr12	40316633	40317014	40318229	40318613	384	96.6146	0	0	0.00239017	0	96.6146	NA	NA	0	0	96.6146
chr6	19770659	19770982	19774401	19774724	323	96.5944	NA	NA	0	0	96.5944	NA	NA	0	0	96.5944
chr7	83679012	83685044	83691725	83697773	6048	96.5791	0.400802	0	0.000858906	9.35471	96.4242	0	NA	0	0	96.5791
chr8	85320360	85320708	85326078	85326426	348	96.5714	0	2.7027	0.000960135	3	95.7094	NA	NA	0	0	96.5714
chr14	101443426	101443746	101444196	101444516	320	96.5625	1.16732	2.85714	0.00805828	4.27082	95.2279	17.3913	NA	0	21.913	89.7147
chr14	67535330	67535679	67536061	67536410	349	96.5616	2.08333	0	0.00124364	1.89583	96.0184	NA	0	0	0	96.5616
chr1	197241667	197242161	197243470	197243963	494	96.5587	0.383142	6.25	0.00265449	9.22797	94.6888	NA	0	0	0	96.5587
chr11	58308861	58309673	58305247	58306059	812	96.5517	0.340716	1.83824	0.031206	6.0463	95.8071	0	2.69663	0.016111	7.95506	95.572
chr13	47190837	47191268	47200413	47200843	431	96.5197	0	0	0.00182945	0	96.5197	NA	NA	0	0	96.5197
chr4	93927907	93928678	93931687	93932458	771	96.5116	1.11111	0	0.000235033	3.98889	95.9943	NA	NA	0	0	96.5116
chrX	50853631	50855961	50858379	50860710	2331	96.4837	1.68539	0	0.000111699	15.4045	95.8227	7.69231	0	0.000151909	70.3077	93.4669
chr1	109138399	109138710	109137425	109137736	311	96.4744	0	0	0.00910682	0	96.4744	4.16667	NA	0	5.04167	94.8532
chr4	164639023	164639618	164641028	164641622	595	96.4706	NA	NA	0	0	96.4706	NA	NA	0	0	96.4706
chr3	153226468	153227957	153236966	153238459	1493	96.4501	0	0	0.000509238	0	96.4501	0	0	0.00074169	0	96.4501
chr1	69580135	69580892	69574150	69574907	757	96.4474	NA	NA	0	0	96.4474	NA	0	0	0	96.4474
chr19	4260619	4261041	4266411	4266833	422	96.4455	1.23967	1.63772	0.18376	2.86146	95.7674	0	0	0.0374839	0	96.4455
chr7	3815197	3815505	3819284	3819592	308	96.4286	NA	9.00322	0	7.5627	93.9731	0	6.32911	0.00181793	5.31646	94.7024
chr10	32959322	32959657	32965967	32966302	335	96.4179	0	3.27869	0.00167699	3.90164	95.2532	NA	NA	0	0	96.4179
chr17	66948759	66949066	66949863	66950169	307	96.4169	6.66667	0	0.0042306	6	94.4594	0	14.5833	0.0020174	12.8333	92.2299
chrY	21739020	21739327	21741210	21741517	307	96.4169	3.57143	1.40845	0.00300842	4.73592	94.8743	NA	7.69231	0	5.38462	94.663
chr7	14698932	14700273	14690354	14691711	1357	96.3891	0	NA	0	0	96.3891	0	NA	0	0	96.3891
chr12	6037668	6038163	6040652	6041147	495	96.3636	2.4	0	0.0059252	5.712	95.2097	6.34921	13.5593	0.00282715	23.1111	91.6947
chr3	13999708	14000611	14010016	14010919	903	96.3455	NA	NA	0	0	96.3455	NA	0	0	0	96.3455
chr19	23569937	23570620	23573298	23573975	683	96.345	0.879765	1.22699	0.0157845	4.23133	95.7228	0	0	0.000916767	0	96.345
chr12	98111708	98112735	98122627	98123658	1031	96.332	0.421941	4.65116	0.00216566	12.0853	95.1576	0	NA	0	0	96.332
chr4	162424629	162425033	162426461	162426867	406	96.3054	NA	NA	0	0	96.3054	NA	NA	0	0	96.3054
chr11	81988400	81989344	81992708	81993653	945	96.2963	0	0	0.000233815	0	96.2963	0	NA	0	0	96.2963
chr6	75096113	75096706	75098972	75099566	594	96.2963	0	0	0.000988168	0	96.2963	NA	NA	0	0	96.2963
chr1	183626432	183627133	183632652	183633353	701	96.291	0	1.02041	0.00249909	2.5	95.9344	NA	NA	0	0	96.291
chr3	113196115	113196789	113197828	113198502	674	96.2908	NA	NA	0	0	96.2908	NA	NA	0	0	96.2908
chrX	154826544	154826894	154828020	154828370	350	96.2857	5.55556	NA	0	6.94444	94.3016	0	NA	0	0	96.2857
chr10	53273715	53274037	53265463	53265785	322	96.2848	2.66667	0	0.00538929	4.18667	94.9846	0	1.08696	0.00231294	0.597826	96.0992
chr5	59334440	59335429	59340186	59341174	989	96.2664	NA	0	0	0	96.2664	0	0	0.000672777	0	96.2664
chr18	47413469	47413789	47415949	47416269	320	96.25	18.1818	10.2041	0.00261258	25.0278	88.4288	NA	NA	0	0	96.25
chr15	77556280	77558640	77549032	77551398	2366	96.2431	0	0	0.00154356	0	96.2431	9.52381	0	0.000451282	47.3333	94.24
chr6	108828739	108829056	108830953	108831271	318	96.2264	1.64835	3.50877	0.0175377	5.34317	94.5435	11.7647	1.35135	0.00718495	12.0747	92.4234
chr14	61411003	61411426	61413395	61413818	423	96.2175	3.92157	NA	0	5.21569	94.9845	0	9.09091	0.00048182	10.3636	93.7675
chr6	154655182	154655916	154659064	154659797	734	96.1853	0	0	0.000474016	0	96.1853	NA	NA	0	0	96.1853
chr4	92323452	92323766	92326401	92326714	314	96.1783	NA	4.08163	0	5.59184	94.3947	9.09091	0	0.000311835	6	94.2645
chr5	42681051	42681756	42685511	42686217	706	96.1756	0.228833	0.260417	0.0164335	1.05369	96.0263	0	0.349243	0.0439674	0.492433	96.1058
chr6	73048072	73048404	73049764	73050099	335	96.131	1.64835	0	0.00118754	2.37363	95.4192	0	NA	0	0	96.131
chr21	41750509	41750819	41752708	41753016	310	96.129	0	1.20482	0.0122734	0.493976	95.9692	0	0	0.00442843	0	96.129
chr18	42924609	42924969	42930358	42930717	360	96.1111	NA	NA	0	0	96.1111	NA	NA	0	0	96.1111
chr21	41736129	41736437	41733879	41734187	308	96.1039	NA	0	0	0	96.1039	NA	0	0	0	96.1039
chr5	151373446	151374614	151362520	151363695	1175	96.0918	0	0	0.000828851	0	96.0918	NA	NA	0	0	96.0918
chrX	50047355	50048657	50039141	50040439	1302	96.0829	0	NA	0	0	96.0829	0	NA	0	0	96.0829
chr6	89629799	89630102	89631543	89631849	306	96.0784	NA	14.2857	0	14.1429	91.4338	NA	NA	0	0	96.0784
chr17	11557390	11557695	11566067	11566371	305	96.0656	0	0	0.00131181	0	96.0656	NA	NA	0	0	96.0656
chr6	44857033	44858508	44860962	44862441	1479	96.0296	0	0	0.000430147	0	96.0296	0	0	0.000536793	0	96.0296
chr1	108174101	108174730	108177623	108178250	629	96.0254	NA	NA	0	0	96.0254	NA	NA	0	0	96.0254
chr10	56584627	56585254	56589885	56590511	627	96.0128	0	0	0.00125351	0	96.0128	NA	NA	0	0	96.0128
